# Supplementary material for: A microfluidic thermometer: Precise temperature measurements in microliter- and nanoliter-scale volumes
Source: PLoS One. 2017 Dec 28;12(12):e0189430. doi: 10.1371/journal.pone.0189430 (PMC5746210; doi:10.1371/journal.pone.0189430)
Supplement: S2 File — Used to generate Figs 1D and 1E, 4 and 5B. (ZIP) [file pone.0189430.s002.zip]

Archive with 19 entries (18 files):
- 00000.png
- __MACOSX/
- __MACOSX/._00000.png
- 08408.png
- __MACOSX/._08408.png
- 86420.png
- __MACOSX/._86420.png
- fig_1d.py
- __MACOSX/._fig_1d.py
- fig_4.py
- __MACOSX/._fig_4.py
- fig_4a_1.pdf
- __MACOSX/._fig_4a_1.pdf
- fig_4a_2.pdf
- __MACOSX/._fig_4a_2.pdf
- fig_4b.pdf
- __MACOSX/._fig_4b.pdf
- microfluidic_thermometer.py
- __MACOSX/._microfluidic_thermometer.py
