# Supplementary material for: A microfluidic thermometer: Precise temperature measurements in microliter- and nanoliter-scale volumes
Source: PLoS One. 2017 Dec 28;12(12):e0189430. doi: 10.1371/journal.pone.0189430 (PMC5746210; doi:10.1371/journal.pone.0189430)
Supplement: S2 File — Used to generate Figs 1D and 1E, 4 and 5B. (ZIP) [file pone.0189430.s002.zip › fig_4.py]

"""
fig_4.py
Software for generating Figure 4 in
"A microfluidic thermometer: Precise temperature measurements in microliter-
and nanoliter-scale volumes" by Brittney A. McKenzie and William H. Grover.
The latest version of this software is available at http://groverlab.org.
"""

import microfluidic_thermometer as mt

filename = "00000.png"
mt.get_scale(filename, distance=2.5)
mt.calibrate_one_concentration(filename,
                               freezing_point_1=0)

filename = "86420.png"
mt.get_scale(filename, distance=2.5)
mt.calibrate_five_concentrations(filename,
                                 freezing_point_1=-5.08,
                                 freezing_point_2=-3.70,
                                 freezing_point_3=-2.41,
                                 freezing_point_4=-1.19,
                                 freezing_point_5=0.0)

filename = "08408.png"
mt.get_scale(filename, distance=2.5)
mt.measure_unknown(filename,
                   freezing_point_1=0,
                   freezing_point_2=-5.08)

mt.report("report.txt")
