# Supplementary material for: A microfluidic thermometer: Precise temperature measurements in microliter- and nanoliter-scale volumes
Source: PLoS One. 2017 Dec 28;12(12):e0189430. doi: 10.1371/journal.pone.0189430 (PMC5746210; doi:10.1371/journal.pone.0189430)
Supplement: S2 File — Used to generate Figs 1D and 1E, 4 and 5B. (ZIP) [file pone.0189430.s002.zip › microfluidic_thermometer.py]

"""
microfluidic_thermometer.py
Software for analyzing images of the microfluidic thermometer, as described in
"A microfluidic thermometer: Precise temperature measurements in microliter-
and nanoliter-scale volumes" by Brittney A. McKenzie and William H. Grover.
The latest version of this software is available at http://groverlab.org.
"""

import matplotlib.image
import matplotlib.pyplot
import scipy.stats
import numpy
import os.path
import matplotlib.widgets
import math
from skimage import exposure


def setup_fig(filename):
    global fig, xmax, ymax, t, message, log
    filename = os.path.join(os.path.dirname(__file__), filename)
    img = matplotlib.image.imread(filename)
    xmax = img.shape[1]
    ymax = math.floor(img.shape[0] * 1.08)  # adds room for messages
    aspect_ratio = float(ymax) / float(xmax)
    fig = matplotlib.pyplot.figure(figsize=(7, 7 * aspect_ratio))
    fig.canvas.set_window_title(
        'Microfluidic Thermometer - University of California, Riverside')
    ax = fig.add_subplot(111)
    ax.xaxis.set_visible(False)
    ax.yaxis.set_visible(False)
    ax.imshow(exposure.equalize_adapthist(img[:, :, 0]), cmap="gray")  # green
    # ax.imshow(img[:,:,:])   # all channels
    ax.axis([0, xmax, ymax, 0])
    message = matplotlib.pyplot.text(xmax / 2, ymax * 0.96, "dummy",
                                     horizontalalignment='center',
                                     verticalalignment='center',
                                     color="black",
                                     backgroundcolor="white",
                                     size="16",
                                     fontweight='bold',
                                     bbox=dict(boxstyle="square",
                                               fc="white",
                                               ec="white",
                                               lw=0))


def mark(x, y, s, color="white", unk=False):
    global xmax, ymax
    matplotlib.pyplot.plot(x - xmax * 0.05, y, "k>",
                           markerfacecolor=color,
                           markeredgecolor="black",
                           markeredgewidth=1,
                           markersize=15)
    matplotlib.pyplot.plot(x + xmax * 0.05, y, "k<",
                           markerfacecolor=color,
                           markeredgecolor="black",
                           markeredgewidth=1,
                           markersize=15)
    if not unk:
        ytemp = ymax * .15
    else:
        ytemp = ymax * .24
    matplotlib.pyplot.text(x, ytemp, s,
                           horizontalalignment='center',
                           color="black",
                           backgroundcolor=color,
                           size="16",
                           bbox=dict(boxstyle="round",
                                     fc=color, ec="k", lw=1))


def edge_mark(x, y):
    matplotlib.pyplot.plot(x, y, "k^", markersize=15)


def standard_error(actuals, predicteds):
    sum = 0.0
    for a, p in zip(actuals, predicteds):
        sum += (a - p)**2
    return math.sqrt(sum / len(actuals))


x1 = x2 = x3 = x4 = x5 = y1 = y2 = y3 = y4 = y5 = 0
m1 = m2 = b1 = b2 = 0
known_distance = 0
log = u""
add_isotherms = False  # set this True to generate Fig 1D


# Measure freezing point of unknown using two samples of each of two known
# freezing points
def mode1(event):
    global ix, iy, x1, x2, x3, x4, x5, y1, y2, y3, y4, y5, m1, m2, b1, b2
    global click, message, log, add_isotherms
    ix, iy = event.xdata, event.ydata
    if click == 0:
        x1, y1 = ix, iy
        mark(x1, y1,
             "$\mathregular{T_1}$ =\n%.2f" % T1 + u' \N{DEGREE SIGN}C',
             "#ff7777")
        message.set_text("Click second interface with freezing point " +
                         str(T1) + u' \N{DEGREE SIGN}C')
    if click == 1:
        x2, y2 = ix, iy
        mark(x2, y2,
             "$\mathregular{T_1}$ =\n%.2f" % T1 + u' \N{DEGREE SIGN}C',
             "#ff7777")
        m1 = (y2 - y1) / (x2 - x1)
        b1 = y1 - m1 * x1
        message.set_text("Click first interface with freezing point " +
                         str(T2) + u' \N{DEGREE SIGN}C')
    if click == 2:
        x3, y3 = ix, iy
        mark(x3, y3,
             "$\mathregular{T_2}$ =\n%.2f" % T2 + u' \N{DEGREE SIGN}C',
             "#7777ff")
        message.set_text("Click second interface with freezing point " +
                         str(T2) + u' \N{DEGREE SIGN}C')
    if click == 3:
        x4, y4 = ix, iy
        mark(x4, y4,
             "$\mathregular{T_2}$ =\n%.2f" % T2 + u' \N{DEGREE SIGN}C',
             "#7777ff")
        m2 = (y4 - y3) / (x4 - x3)
        b2 = y3 - m2 * x3
        message.set_text("Click interface with unknown freezing point")
    if click >= 4:
        x5, y5 = ix, iy
        # calculate Y location of T1 in channel 3:
        T1y = m1 * x5 + b1
        # calculate Y location of T2 in channel 3:
        T2y = m2 * x5 + b2
        # equation of vertical temperature profile in channel 3:
        m = (T2 - T1) / (T2y - T1y)
        b = T1 - m * T1y
        log += "using scale " + str(mm_per_pixel) + " mm/pixel\n"
        log += "slope  = " + str(m) + " degrees C per pixel\n"
        log += "slope = " + str(m / mm_per_pixel) + " degrees C per mm\n"
        try:
            log += "using stdev " + str(stdev) + " mm\n"
            log += "standard deviation of temperature = "
            log += str(stdev * m / mm_per_pixel) + "degrees C\n"
        except NameError:
            log += "Note:  stdev wasn't defined"
        log += "y-int = " + str(b) + " degrees C\n"
        # predict temperature in channel 3:
        T = m * y5 + b
        if not add_isotherms:
            mark(x5, y5,
                 "$\mathregular{T_{unk}}$ =\n%.2f" % T + u' \N{DEGREE SIGN}C',
                 "white")
        log += u"Freezing point of unknown is %.2f \N{DEGREE SIGN}C\n\n" % T
        message.set_text(u"Freezing point of unknown is %.2f \N{DEGREE SIGN}C" % T)
        if add_isotherms:
            message.set_text(u"")
            isotherms = [0.0, -0.5, -1.0, -1.5, -2.0, -2.5, -3.0, -3.5, -4.0, -4.5, -5.0]
            for i in isotherms:
                matplotlib.pyplot.plot([x5], [(i-b)/m], "kx")
        fig.canvas.mpl_disconnect(mode1)
    fig.canvas.draw()
    click += 1


# Calibrate using five samples of one known freezing point
def mode2(event):
    global ix, iy, x1, x2, x3, x4, x5, y1, y2, y3, y4, y5, m1, m2, b1, b2
    global stdev, message, log, click
    ix, iy = event.xdata, event.ydata
    if click == 0:
        x1, y1 = ix, iy
        mark(x1, y1, "$\mathregular{T}$ =\n%.2f" % T1 + u' \N{DEGREE SIGN}C')
        message.set_text("Click second interface with freezing point " +
                         str(T1) + u'\N{DEGREE SIGN}C')
    if click == 1:
        x2, y2 = ix, iy
        mark(x2, y2, "$\mathregular{T}$ =\n%.2f" % T1 + u' \N{DEGREE SIGN}C')
        message.set_text("Click third interface with freezing point " +
                         str(T1) + u'\N{DEGREE SIGN}C')
    if click == 2:
        x3, y3 = ix, iy
        mark(x3, y3, "$\mathregular{T}$ =\n%.2f" % T1 + u' \N{DEGREE SIGN}C')
        message.set_text("Click fourth interface with freezing point " +
                         str(T1) + u'\N{DEGREE SIGN}C')
    if click == 3:
        x4, y4 = ix, iy
        mark(x4, y4, "$\mathregular{T}$ =\n%.2f" % T1 + u' \N{DEGREE SIGN}C')
        message.set_text("Click fifth interface with freezing point " +
                         str(T1) + u'\N{DEGREE SIGN}C')
    if click >= 4:
        x5, y5 = ix, iy
        mark(x5, y5, "$\mathregular{T}$ =\n%.2f" % T1 + u' \N{DEGREE SIGN}C')

        fig2 = matplotlib.pyplot.figure(figsize=(2, 1.5))
        ax2 = fig2.add_subplot(111)
        ax2.spines['top'].set_visible(False)
        ax2.spines['right'].set_visible(False)
        x_locations = numpy.array([x1, x2, x3, x4, x5])
        y_locations = numpy.array([y1, y2, y3, y4, y5])
        x_smallest = min(x_locations)
        y_smallest = min(y_locations)
        # shift relative pixel locations to zero
        x_locations = x_locations - x_smallest
        # shift relative pixel locations to zero
        y_locations = y_locations - y_smallest + numpy.mean(x_locations)
        x_locations = x_locations * mm_per_pixel  # convert to millimeters
        y_locations = y_locations * mm_per_pixel  # convert to millimeters
        ax2.set_xlabel("Horiz. dist. (mm)")
        ax2.set_ylabel("Vert. dist. (mm)")
        ax2.plot(x_locations, y_locations, "ko")

        x_fullrange = max(x_locations) - min(x_locations)

        # fit the five points to a line:
        m, b, r_value, p_value, std_err = scipy.stats.linregress(
            [x1, x2, x3, x4, x5], [y1, y2, y3, y4, y5])
        log += "m: " + str(m) + "\n"
        log += "b: " + str(b) + "\n"
        log += "r_value: " + str(r_value) + "\n"
        log += "p_value: " + str(p_value) + "\n"
        log += "std_err: " + str(std_err) + "\n"
        log += "Standard deviation in pixels: "
        log += str(numpy.std([y1, y2, y3, y4, y5])) + " pixels\n"
        log += "using scale " + str(mm_per_pixel) + " mm/pixel\n"
        stdev = numpy.std([y1, y2, y3, y4, y5]) * mm_per_pixel
        log += "Standard deviation in mm: " + str(stdev) + " mm\n\n"
        message.set_text(
            u"Standard deviation of interface locations is %.0f \N{GREEK SMALL LETTER MU}m" %
            (stdev * 1000))

        fig2.subplots_adjust(left=0.28, right=0.95, top=0.95, bottom=0.3)

        # full range:
        ax2.set_xlim(-0.08 * x_fullrange, 1.08 * x_fullrange)
        ax2.set_ylim(-0.08 * x_fullrange, 1.08 * x_fullrange)
        fig2.savefig("fig_4a_1.pdf")

        # closeup range:
        ax2.set_xlim(-0.08 * x_fullrange, 1.08 * x_fullrange)
        ax2.set_ylim(4.5, 6)
        fig2.savefig("fig_4a_2.pdf")

        matplotlib.pyplot.close(fig2)  # this keeps Matplotlib from hanging

        fig.canvas.mpl_disconnect(mode2)
    fig.canvas.draw()
    click += 1


# Calibrate temperature profile using five different known freezing points
def mode4(event):
    global ix, iy, x1, x2, x3, x4, x5, y1, y2, y3, y4, y5, m1, m2, b1, b2
    global stdev, message, log, click
    ix, iy = event.xdata, event.ydata
    if click == 0:
        x1, y1 = ix, iy
        mark(x1, y1, "$\mathregular{T}$ =\n%.2f" % T1 + u' \N{DEGREE SIGN}C')
        message.set_text("Click interface with freezing point " +
                         str(T2) + u'\N{DEGREE SIGN}C')
    if click == 1:
        x2, y2 = ix, iy
        mark(x2, y2, "$\mathregular{T}$ =\n%.2f" % T2 + u' \N{DEGREE SIGN}C')
        message.set_text("Click interface with freezing point " +
                         str(T3) + u'\N{DEGREE SIGN}C')
    if click == 2:
        x3, y3 = ix, iy
        mark(x3, y3, "$\mathregular{T}$ =\n%.2f" % T3 + u' \N{DEGREE SIGN}C')
        message.set_text("Click interface with freezing point " +
                         str(T4) + u'\N{DEGREE SIGN}C')
    if click == 3:
        x4, y4 = ix, iy
        mark(x4, y4, "$\mathregular{T}$ =\n%.2f" % T4 + u' \N{DEGREE SIGN}C')
        message.set_text("Click interface with freezing point " +
                         str(T5) + u'\N{DEGREE SIGN}C')
    if click >= 4:
        x5, y5 = ix, iy
        mark(x5, y5, "$\mathregular{T}$ =\n%.2f" % T5 + u' \N{DEGREE SIGN}C')

        fig2 = matplotlib.pyplot.figure(figsize=(2, 1.5))
        ax2 = fig2.add_subplot(111)
        ax2.spines['top'].set_visible(False)
        ax2.spines['right'].set_visible(False)
        y_locations = numpy.array([y1, y2, y3, y4, y5])
        smallest = min(y_locations)
        y_locations = y_locations - smallest  # shift pixel locations
        y_locations = y_locations * mm_per_pixel  # convert to millimeters
        ax2.set_xlabel("Distance (mm)")
        ax2.set_ylabel(u"Temp. (\N{DEGREE SIGN}C)")
        ax2.set_xticks([0, 1, 2, 3, 4, 5])
        ax2.set_yticks([0, -2, -4, -6])
        ax2.plot(y_locations, [T1, T2, T3, T4, T5], "ko")

        fullrange = max(y_locations) - min(y_locations)

        # first try linear (1st order polynomial)
        m, b, r_value, p_value, std_err = scipy.stats.linregress(
            y_locations, [T1, T2, T3, T4, T5])
        ax2.plot([-0.1 * fullrange, 1.1 * fullrange],
                 [m * -0.1 * fullrange + b, m * 1.1 * fullrange + b], "-k")
        log += "m: " + str(m) + "\n"
        log += "b: " + str(b) + "\n"
        log += "r-squared: " + str(r_value * r_value) + "\n"
        predictions = m * y_locations + b
        differences = abs([T1, T2, T3, T4, T5] - predictions)
        log += "T1 actual " + str(T1) + " - predicted " + \
            str(predictions[0]) + " = " + str(differences[0]) + "\n"
        log += "T2 actual " + str(T2) + " - predicted " + \
            str(predictions[1]) + " = " + str(differences[1]) + "\n"
        log += "T3 actual " + str(T3) + " - predicted " + \
            str(predictions[2]) + " = " + str(differences[2]) + "\n"
        log += "T4 actual " + str(T4) + " - predicted " + \
            str(predictions[3]) + " = " + str(differences[3]) + "\n"
        log += "T5 actual " + str(T5) + " - predicted " + \
            str(predictions[4]) + " = " + str(differences[4]) + "\n"

        # second try quadratic (2nd order polynomial)
        A, B, C = numpy.polyfit(y_locations, [T1, T2, T3, T4, T5], 2)
        xs = numpy.arange(-0.1 * fullrange, 1.1 * fullrange, 0.1)
        ax2.plot(xs, A * xs * xs + B * xs + C, ":k")
        log += "A: " + str(A) + "\n"
        log += "B: " + str(B) + "\n"
        log += "C: " + str(C) + "\n"
        predictions = A * y_locations * y_locations + B * y_locations + C
        differences = abs([T1, T2, T3, T4, T5] - predictions)
        log += "T1 actual " + str(T1) + " - predicted " + \
            str(predictions[0]) + " = " + str(differences[0]) + "\n"
        log += "T2 actual " + str(T2) + " - predicted " + \
            str(predictions[1]) + " = " + str(differences[1]) + "\n"
        log += "T3 actual " + str(T3) + " - predicted " + \
            str(predictions[2]) + " = " + str(differences[2]) + "\n"
        log += "T4 actual " + str(T4) + " - predicted " + \
            str(predictions[3]) + " = " + str(differences[3]) + "\n"
        log += "T5 actual " + str(T5) + " - predicted " + \
            str(predictions[4]) + " = " + str(differences[4]) + "\n"

        ax2.set_xlim(-0.08 * fullrange, 1.08 * fullrange)
        fig2.subplots_adjust(left=0.28, right=0.95, top=0.95, bottom=0.3)
        fig2.savefig("fig_4b.pdf")
        matplotlib.pyplot.close(fig2)  # this keeps Matplotlib from hanging
        message.set_text(u"R-squared = %.2f " % (r_value * r_value))

        matplotlib.pyplot.close(fig2)  # this keeps Matplotlib from hanging
        fig.canvas.mpl_disconnect(mode4)
    fig.canvas.draw()
    click += 1


# get image scale
def mode3(event):
    global ix, iy, x1, x2, x3, x4, x5, y1, y2, y3, y4, y5, m1, m2, b1, b2
    global scale, mm_per_pixel, known_distance, message, log, click
    ix, iy = event.xdata, event.ydata
    if click == 0:
        x1, y1 = ix, iy
        edge_mark(x1, y1)
        message.set_text("Click the right edge of an adjacent channel")
    if click == 1:
        x2, y2 = ix, iy
        edge_mark(x2, y2)
        scale = x2 - x1
        log += "Scale: " + str(known_distance) + " mm = "
        log += str(scale) + " pixels\n"
        mm_per_pixel = known_distance / scale
        log += "Scale: " + str(mm_per_pixel) + " mm/pixel\n\n"
        message.set_text(
            u"Image scale is %.0f \N{GREEK SMALL LETTER MU}m/pixel" %
            (mm_per_pixel * 1000))
        fig.canvas.mpl_disconnect(mode3)
    fig.canvas.draw()
    click += 1


def measure_unknown(filename, freezing_point_1, freezing_point_2):
    setup_fig(filename)
    global T1, T2, click, message, log
    log += "measure_unknown: " + filename + "\n"
    click = 0
    fig.canvas.mpl_connect('button_press_event', mode1)
    T1 = freezing_point_1
    T2 = freezing_point_2
    message.set_text("Click first interface with freezing point " + str(T1) +
                     u'\N{DEGREE SIGN}C')
    matplotlib.pyplot.subplots_adjust(left=0, right=1, top=1, bottom=0)
    matplotlib.pyplot.show()


def calibrate_one_concentration(filename, freezing_point_1):
    setup_fig(filename)
    global T1, click, message, log
    log += "calibrate: " + filename + "\n"
    T1 = freezing_point_1
    click = 0
    fig.canvas.mpl_connect('button_press_event', mode2)
    message.set_text("Click first interface with freezing point " + str(T1) +
                     u'\N{DEGREE SIGN}C')
    matplotlib.pyplot.subplots_adjust(left=0, right=1, top=1, bottom=0)
    matplotlib.pyplot.show()
    matplotlib.pyplot.close(fig)


def calibrate_five_concentrations(filename,
                                  freezing_point_1,
                                  freezing_point_2,
                                  freezing_point_3,
                                  freezing_point_4,
                                  freezing_point_5):
    setup_fig(filename)
    global T1, T2, T3, T4, T5, click, message, log
    log += "linearity: " + filename + "\n"
    click = 0
    fig.canvas.mpl_connect('button_press_event', mode4)
    T1 = freezing_point_1
    T2 = freezing_point_2
    T3 = freezing_point_3
    T4 = freezing_point_4
    T5 = freezing_point_5
    message.set_text("Click interface with freezing point " + str(T1) +
                     u'\N{DEGREE SIGN}C')
    matplotlib.pyplot.subplots_adjust(left=0, right=1, top=1, bottom=0)
    matplotlib.pyplot.show()
    matplotlib.pyplot.close(fig)


def get_scale(filename, distance):
    setup_fig(filename)
    global known_distance, click, message, log
    log += "set_scale: " + filename + "\n"
    known_distance = distance
    click = 0
    fig.canvas.mpl_connect('button_press_event', mode3)
    matplotlib.pyplot.subplots_adjust(left=0, right=1, top=1, bottom=0)
    message.set_text("Click the right edge of one channel")
    matplotlib.pyplot.show()
    matplotlib.pyplot.close(fig)


def report(filename):
    global log
    f = open(filename, "w")
    f.write(log.encode("utf8"))
    f.close()
    log = u""
